# Supplementary material for: Lack of Retinoblastoma Protein Shifts Tumor Metabolism from Glycolysis to OXPHOS and Allows the Use of Alternate Fuels
Source: Cells. 2022 Oct 11;11(20):3182. doi: 10.3390/cells11203182 (PMC9600484; doi:10.3390/cells11203182)
Supplement: Supplementary file 1 [file cells-11-03182-s001.zip]

Archive with 1 entries (1 files):
- cells-1869491-supplementary.pdf
